# Supplementary material for: Size-Dependent Variability in Flow and Viscoelastic Behavior of Levan Produced by Gluconobacter albidus TMW 2.1191
Source: Foods. 2020 Feb 14;9(2):192. doi: 10.3390/foods9020192 (PMC7073539; doi:10.3390/foods9020192)
Supplement: Supplementary file 1 [file foods-09-00192-s001.zip]

Archive with 1 entries (1 files):
- foods-677153-supplementary.pptx
